# Supplementary material for: Characterization of heterotypic interaction effects in vitro to deconvolute global gene expression profiles in cancer
Source: Genome Biol. 2007 Sep 14;8(9):R191. doi: 10.1186/gb-2007-8-9-r191 (PMC2375029; doi:10.1186/gb-2007-8-9-r191)
Supplement: Additional data file 1 — Interferon response genes. [file gb-2007-8-9-r191-S1.xls]

## Sheet: Sheet1
Significant Genes List
49 Positive Significant Genes
	Row	Gene Name	Gene ID	Score(d)	Numerator(r)	Denominator(s+s0)	Fold Change	q-value (%)
	7002	IMAGE:588911	OAS1 || 2',5'-oligoadenylate synthetase 1, 40/46kDa || Hs.442936 || AA146772 || || 4938 || 308156	6.53555	3.03243	0.46399	8.13688	1.68955
	9272	IMAGE:136508	OAS2 || 2'-5'-oligoadenylate synthetase 2, 69/71kDa || Hs.414332 || R34567 || || 4939 || 99062	6.46828	3.48289	0.538457	10.28699	1.68955
	1236	IMAGE:207838	LOC129607 || Hypothetical protein LOC129607 || Hs.7155 || H60297 || || 129607 || 105509	6.34045	3.95864	0.624347	14.01922	1.68955
	9244	IMAGE:511242	OAS1 || 2',5'-oligoadenylate synthetase 1, 40/46kDa || Hs.442936 || AA085947 || || 4938 || 98937	5.58154	3.02477	0.541924	7.61799	1.68955
	2482	IMAGE:120600	cig5 || Viperin || Hs.17518 || T95113 || || 91543 || 110771	4.95384	2.89024	0.583435	7.08188	1.68955
	7788	IMAGE:2012021	|| || || AI357590 || || || 312148	4.95213	3.2903	0.664421	9.51885	1.68955
	3878	IMAGE:158184	IFIH1 || Interferon induced with helicase C domain 1 || Hs.389539 || H26598 || || 64135 || 116724	4.74871	2.23249	0.470125	4.78678	1.68955
	7319	IMAGE:489266	PRIC285 || Peroxisomal proliferator-activated receptor A interacting complex 285 || Hs.151714 || AA056755 || || 85441 || 309543	4.6251	1.92262	0.415693	3.92394	1.68955
	6336	IMAGE:268385	IFRG28 || 28kD interferon responsive protein || Hs.43388 || N23400 || || 64108 || 225978	4.60101	1.86702	0.405786	3.64832	1.68955
	4699	IMAGE:24176	RGS6 || Regulator of G-protein signalling 6 || Hs.131871 || R39325 || || 9628 || 120348	4.54961	1.8213	0.40032	3.47422	1.68955
	5530	IMAGE:739094	SAMHD1 || SAM domain and HD domain 1 || Hs.371264 || AA421603 || || 25939 || 222396	4.44525	2.12706	0.478503	4.24894	1.68955
	1885	IMAGE:491751	ISG20 || Interferon stimulated gene 20kDa || Hs.105434 || AA150500 || || 3669 || 108180	4.36227	2.76585	0.634039	6.07095	1.68955
	5656	IMAGE:347184	SAMHD1 || SAM domain and HD domain 1 || Hs.371264 || W80464 || || 25939 || 222985	4.34554	1.64706	0.379024	3.08053	1.68955
	1701	IMAGE:814410	AIM2 || Absent in melanoma 2 || Hs.105115 || AA458912 || AIM2=interferon-inducible protein=associated with chromosome || 9447 || 107384	4.30988	2.45333	0.569235	5.04170	1.68955
	3210	IMAGE:701481	MX2 || Myxovirus (influenza virus) resistance 2 (mouse) || Hs.926 || AA286908 || MxB=interferon-induced cellular resistance mediator protein || 4600 || 113885	4.30867	3.57346	0.829366	9.81234	1.68955
	1315	IMAGE:1159963	IRF7 || Interferon regulatory factor 7 || Hs.166120 || AA877255 || || 3665 || 105812	4.29218	2.4757	0.576793	5.04795	1.68955
	2968	IMAGE:155806	OAS2 || 2'-5'-oligoadenylate synthetase 2, 69/71kDa || Hs.414332 || R72243 || || 4939 || 112895	4.09403	3.82575	0.93447	11.29823	1.68955
	6909	IMAGE:1581420	PARP14 || Poly (ADP-ribose) polymerase family, member 14 || Hs.152925 || AA983830 || || 54625 || 307677	4.04503	2.15022	0.531572	4.09961	1.68955
	3952	IMAGE:359184	PRKR || Protein kinase, interferon-inducible double stranded RNA dependent || Hs.439523 || AA010079 || || 5610 || 117080	3.84285	1.76486	0.459259	3.25578	1.68955
	2298	IMAGE:289496	IFIT2 || Interferon-induced protein with tetratricopeptide repeats 2 || Hs.169274 || N63988 || || 3433 || 109993	3.69853	2.03028	0.548941	4.10139	1.68955
	1460	IMAGE:815542	MX1 || Myxovirus (influenza virus) resistance 1, interferon-inducible protein p78 (mouse) || Hs.436836 || AA456886 || MxA=interferon-induced cellular resistance mediator protein || 4599 || 106379	3.68202	3.00355	0.815735	6.64663	1.68955
	2688	IMAGE:47459	|| Transcribed locus || Hs.125087 || H11453 || || || 111755	3.65084	2.31464	0.634003	5.01506	1.68955
	235	IMAGE:205497	ZC3HDC1 || Zinc finger CCCH type domain containing 1 || Hs.12646 || H57857 || || 64761 || 101005	3.63096	1.94132	0.534659	3.55776	1.68955
	8946	IMAGE:2550047	IFIT1 || Interferon-induced protein with tetratricopeptide repeats 1 || Hs.20315 || AI953299 || || 3434 || 331048	3.45811	2.23789	0.647143	4.14617	1.68955
	464	IMAGE:268736	PLSCR1 || Phospholipid scramblase 1 || Hs.348478 || N25945 || || 5359 || 101929	3.43102	1.99018	0.580054	3.96321	1.68955
	8325	IMAGE:1663164	|| || || AI129113 || || || 317252	3.36395	1.9927	0.592369	4.19428	1.68955
	1016	IMAGE:740604	ISG20 || Interferon stimulated gene 20kDa || Hs.105434 || AA477196 || HEM45=gpISG20=interferon-inducible PML nuclear bodies-associ || 3669 || 104418	3.33143	2.52009	0.756458	4.86393	1.68955
	8265	IMAGE:1855351	EPSTI1 || Epithelial stromal interaction 1 (breast) || Hs.343800 || AI286247 || || 94240 || 316724	3.32601	2.83246	0.851607	5.68449	1.68955
	2728	IMAGE:544502	IFIT1 || Interferon-induced protein with tetratricopeptide repeats 1 || Hs.20315 || AA074989 || || 3434 || 111879	3.31931	1.99913	0.602271	3.56622	1.68955
	9365	IMAGE:504372	|| || || AA142842 || || || 99514	3.25467	2.00132	0.614908	3.64096	1.68955
	9354	IMAGE:66815	PARP14 || Poly (ADP-ribose) polymerase family, member 14 || Hs.152925 || T64956 || || 54625 || 99472	3.14648	1.81819	0.577849	3.22014	1.68955
	510	IMAGE:588915	IFI27 || Interferon, alpha-inducible protein 27 || Hs.278613 || AA157813 || || 3429 || 102169	3.07458	2.29909	0.747773	4.51070	1.68955
	2276	IMAGE:742132	G1P2 || Interferon, alpha-inducible protein (clone IFI-15K) || Hs.458485 || AA406019 || Interferon-induced 17 KD protein || 9636 || 109909	3.06763	1.7659	0.575657	3.11811	1.68955
	5095	IMAGE:1519342	|| || || AA902449 || || || 220476	3.00351	2.4569	0.818009	4.32264	1.68955
	4771	IMAGE:841624	|| || || AA487462 || || || 120688	2.83488	1.92261	0.678199	3.34702	1.68955
	1111	IMAGE:741991	MX1 || Myxovirus (influenza virus) resistance 1, interferon-inducible protein p78 (mouse) || Hs.436836 || AA405416 || || 4599 || 104876	2.77945	2.49917	0.899161	4.94401	1.68955
	9428	IMAGE:566383	|| Transcribed locus || Hs.125087 || AA149783 || || || 99815	2.76871	2.01236	0.72682	3.75186	1.68955
	8220	IMAGE:1667001	CSF3 || Colony stimulating factor 3 (granulocyte) || Hs.2233 || AI074784 || || 1440 || 316341	2.75006	2.43069	0.88387	4.00516	1.68955
	6795	IMAGE:1602088	C7orf6 || Chromosome 7 open reading frame 6 || Hs.319825 || AA988857 || || 219285 || 307214	2.70681	1.81812	0.671682	3.06278	1.68955
	696	IMAGE:741135	|| Transcribed locus || Hs.97872 || AA402719 || || || 102912	2.70315	1.86805	0.691064	3.24045	1.68955
	8083	IMAGE:1926927	|| || || AI347124 || || || 314886	2.63771	3.1335	1.18796	5.34084	1.68955
	7332	IMAGE:1606865	|| || || AA996042 || || || 309605	2.5884	1.82023	0.703228	3.19219	1.68955
	835	IMAGE:295939	C6orf85 || Chromosome 6 open reading frame 85 || Hs.7734 || N67034 || || 63027 || 103626	2.57635	2.99467	1.16237	5.03672	1.68955
	3113	IMAGE:206994	INADL || InaD-like protein || Hs.436450 || R98435 || || 10207 || 113504	2.51087	2.03099	0.80888	3.65691	1.68955
	650	IMAGE:755599	IFITM1 || Interferon induced transmembrane protein 1 (9-27) || Hs.458414 || AA419251 || || 8519 || 102734	2.37925	2.22354	0.934555	3.64199	1.68955
	621	IMAGE:203132	TNFSF10 || Tumor necrosis factor (ligand) superfamily, member 10 || Hs.387871 || H54628 || TRAIL=Apo-2 ligand || 8743 || 102617	2.35819	2.41156	1.02263	3.27168	1.68955
	4160	IMAGE:1493160	CXCL10 || Chemokine (C-X-C motif) ligand 10 || Hs.413924 || AA878880 || || 3627 || 117977	2.35807	2.48701	1.05468	4.02621	1.68955
	8174	IMAGE:321266	MAFB || V-maf musculoaponeurotic fibrosarcoma oncogene homolog B (avian) || Hs.169487 || AA037402 || || 9935 || 316006	2.35078	1.55043	0.659539	3.34075	1.68955
	8999	IMAGE:2448698	HLA-DRB6 || Major histocompatibility complex, class II, DR beta 6 (pseudogene) || Hs.534338 || AI923787 || || 3128 || 331153	2.34953	3.82477	1.62789	3.71449	1.68955
	Legend:
	Interferon response gene list: Results from SAM comparing the CCL/MDA-
	MB231 co-culture versus both cells kept in monoculture. SAM plot and the
	list of 49 significant genes with a FDR of 0 are shown.
